# Supplementary material for: Range-wide phenotypic and genetic differentiation in wild sunflower
Source: BMC Plant Biol. 2016 Nov 10;16:249. doi: 10.1186/s12870-016-0937-7 (PMC5103407; doi:10.1186/s12870-016-0937-7)
Supplement: Additional file 1: — Results of REML analysis of phenotype data. (XLSX 30 kb) [file 12870_2016_937_MOESM1_ESM.xlsx]

## Sheet: Info
Region1=	TX1, TX2, TX3
Region2=	TX4, TX5, OK1
Region3=	NE1, NE2, WY1
Region4=	MT1, MT2, ND1
Region5=	SAS1, SAS2, SAS3

## Sheet: Days to Four Pairs of Leaves
								resave 8-19-15
Random Effect	Var Ratio	Var Component	Std Error	95% Lower	95% Upper	Pct of Total
Block	0.0051688	2.1535e-08	5.8236e-08	-9.261e-08	1.3568e-07	0.514
Region*Block	-0.012674	-5.28e-08	1.0437e-07	-2.574e-07	1.5177e-07	0
Residual		4.1663e-06	3.627e-07	3.5377e-06	4.9797e-06	99.486
Total		4.1878e-06	3.6646e-07	3.5531e-06	5.0103e-06	100
Source	Nparm	DF	DFDen	F Ratio	Prob > F
Region	4	4	10.95	4.1906	0.0267
Level							Least Sq Mean
5	A						0.815474
4	A	B					0.81507
3	A	B					0.814973
2	A	B					0.814538
1		B					0.814177

## Sheet: Days to Flowering
								resave 8-19-15
Random Effect	Var Ratio	Var Component	Std Error	95% Lower	95% Upper	Pct of Total
Block	0.0374693	2.4918e-05	2.4459e-05	-2.3e-05	7.2858e-05	3.612
Region*Block	-0.035882	-2.386e-05	1.03e-05	-4.4e-05	-3.692e-06	0
Residual		0.000665	5.8227e-05	0.0005642	0.0007957	96.388
Total		0.0006899	6.3e-05	0.0005814	0.0008322	100
Source	Nparm	DF	DFDen	F Ratio	Prob > F
Region	4	4	11.46	226.602	<.0001
Level							Least Sq Mean
2	A						2.05497
1		B					2.04123
3		B					2.03526
4			C				1.98206
5			C				1.97398

## Sheet: Days btw 4 Pairs and Flowering 
								resave 8-19-15
Random Effect	Var Ratio	Var Component	Std Error	95% Lower	95% Upper	Pct of Total
Block	-0.001538	-0.001955	0.0146385	-0.030646	0.026736	0
Region*Block	-0.00978	-0.012429	0.0397984	-0.090433	0.0655739	0
Residual		1.27091	0.112042	1.07702	1.52262	100
Total		1.27091	0.112042	1.07702	1.52262	100
Source	Nparm	DF	DFDen	F Ratio	Prob > F
Region	4	4	8.052	74.905	<.0001
Level							Least Sq Mean
2	A						9.57577
1	A	B					9.07268
3		B					8.79625
5			C				7.14018
4			C				6.84662

## Sheet: Plant Height
								resave 8-19-15
Random Effect	Var Ratio	Var Component	Std Error	95% Lower	95% Upper	Pct of Total
Block	0.0817772	1.46275	1.54427	-1.56396	4.48946	7.278
Region*Block	0.0418005	0.747685	0.82802	-0.875205	2.37058	3.72
Residual		17.887	1.56632	15.1742	21.4025	89.001
Total		20.0974	2.22453	16.3619	25.2835	100
Source	Nparm	DF	DFDen	F Ratio	Prob > F
Region	4	4	12.13	89.4095	<.0001
Level							Least Sq Mean
1	A						37.2688
2	A	B					34.2443
3		B					33.6007
4			C				26.1871
5				D			20.7883

## Sheet: Longest Branch Length
								resave 8-19-15
Random Effect	Var Ratio	Var Component	Std Error	95% Lower	95% Upper	Pct of Total
Block	0.0172475	22.7571	28.0845	-32.2876	77.8018	1.696
Region*Block	-0.02798	-36.9179	25.534	-86.9636	13.1279	0
Residual		1319.44	116.861	1117.32	1582.15	98.304
Total		1342.2	119.789	1135.2	1611.79	100
Source	Nparm	DF	DFDen	F Ratio	Prob > F
Region	4	4	11.17	15.667	0.0002
Level							Least Sq Mean
4	A						108.476
1	A						108.192
3		B					87.503
5		B					81.5586
2		B					75.1916

## Sheet: Degree of Branching
								resave 8-19-15
Random Effect	Var Ratio	Var Component	Std Error	95% Lower	95% Upper	Pct of Total
Block	0.0070274	0.0032639	0.0070307	-0.010516	0.0170439	0.698
Region*Block	-0.016911	-0.007855	0.0107328	-0.02889	0.0131814	0
Residual		0.464462	0.0408846	0.393697	0.556292	99.302
Total		0.467726	0.0413544	0.396186	0.56067	100
Source	Nparm	DF	DFDen	F Ratio	Prob > F
Region	4	4	11.68	18.3082	<.0001
Level							Least Sq Mean
4	A						2.29684
1	A						2.01667
5		B					1.6365
3		B					1.62062
2		B					1.45891

## Sheet: Stem Diameter
									resave 8-19-15
Random Effect	Var Ratio	Var Component	Std Error	95% Lower	95% Upper	Pct of Total
Block	0.299155	9.77428	8.83418	-7.54039	27.0889	21.677
Region*Block	0.0809293	2.6442	2.02044	-1.31578	6.60418	5.864
Residual		32.673	2.87002	27.7042	39.1173	72.459
Total		45.0915	9.38553	31.1551	71.0677	100
Source	Nparm	DF	DFDen	F Ratio	Prob > F
Region	4	4	12.36	17.9575	<.0001
Level							Least Sq Mean
1	A						31.4512
2	A	B					27.0864
4		B					26.0502
3		B					25.3772
5			C				18.3052

## Sheet: Total Branching
								resave 8-19-15
Random Effect	Var Ratio	Var Component	Std Error	95% Lower	95% Upper	Pct of Total
Block	0.137383	0.037962	0.0357984	-0.032202	0.108125	11.771
Region*Block	0.029711	0.0082098	0.0114394	-0.014211	0.0306307	2.546
Residual		0.276322	0.0242829	0.234283	0.33085	85.683
Total		0.322493	0.0433942	0.251862	0.427815	100
Source	Nparm	DF	DFDen	F Ratio	Prob > F
Region	4	4	12.24	9.0473	0.0012
Level							Least Sq Mean
4	A						2.99124
1	A	B					2.86994
5	A	B					2.82067
2		B	C				2.54448
3			C				2.38293

## Sheet: Top Half Branching
								resave 8-19-15
Random Effect	Var Ratio	Var Component	Std Error	95% Lower	95% Upper	Pct of Total
Block	0.0238771	0.0114998	0.0185484	-0.024854	0.047854	2.248
Region*Block	0.038091	0.0183457	0.0230712	-0.026873	0.0635644	3.587
Residual		0.481626	0.0424576	0.408152	0.577009	94.165
Total		0.511472	0.0467893	0.430863	0.617156	100
Source	Nparm	DF	DFDen	F Ratio	Prob > F
Region	4	4	10.75	35.1134	<.0001
Level							Least Sq Mean
1	A						3.06373
2	A						2.91459
3		B					2.22337
4		B	C				1.74411
5			C				1.52364

[truncated: 9 more sheets: Weight per Seed, Seed Length, Seed Width, Percent Palmitic Acid, Percent Stearic Acid, Percent Linoleic Acid, Percent Oleic Acid, Percent Sat Fatty Acids, Percent Oil]
